# Supplementary material for: An in-situ peptide-antibody self-assembly to block CD47 and CD24 signaling enhances macrophage-mediated phagocytosis and anti-tumor immune responses
Source: Nat Commun. 2024 Jul 6;15:5670. doi: 10.1038/s41467-024-49825-6 (PMC11227529; doi:10.1038/s41467-024-49825-6)
Supplement: Supplementary file 4 — Source Data [file 41467_2024_49825_MOESM4_ESM.xlsx]

## Sheet: Fig. 2a
Pep			Pep-PEG
Log10Concentration (μM)	Fluorescence intensity		Log10Concentration (μM)	Fluorescence intensity
2.55	2142		2.32	2496
2.25	1380		2.02	1820
1.95	815		1.72	937
1.65	417		1.42	489
1.35	287		1.12	297
1.05	175		0.82	221
0.75	129		0.52	183
0.45	120		0.22	144

## Sheet: Fig. 2b
	NBD fluorescence intensity (a.u.)
Wavelength(nm)	Pep (CAC) + ALP	Pep (½CAC)	Pep (CAC)
520	606	237	395
530	698	258	474
540	763	244	495
550	783	244	519
560	776	215	515
570	734	220	500
580	675	181	448
590	614	179	412
600	535	159	366
610	425	125	330
620	424	133	251
630	322	100	237
640	297	77	220
650	255	65	197

## Sheet: Fig. 2c
	NBD fluorescence intensity (a.u.)
Wavelength(nm)	Pep-PEG (½CAC)	Pep-PEG (CAC)	Pep-PEG (CAC) + ALP
520	279	567	709
530	302	656	869
540	312	732	975
550	312	766	1011
560	311	746	984
570	330	762	949
580	298	640	902
590	276	617	794
600	239	527	696
610	212	455	659
620	187	375	529
630	154	340	433
640	152	355	356
650	142	257	307

## Sheet: Fig. 2d
	Pep	Pep-PEG	PAC-SABIs
Zeta potential (mV)	-20	-9.1	-10.9
	-21.1	-7.9	-11.7
	-22.2	-10.3	-12.5
Average	-21.1	-9.1	-11.7
SD	1.1	1.2	0.8

## Sheet: Fig. 2e
	θ (mdeg)
Wavelength (nm)	Pep	Pep + ALP	PAC-SABIs	PAC-SABIs + ALP
260	1.28599	4.7064	1.0365	-0.218781
259	1.5276	4.49738	1.05413	-0.134541
258	1.74869	4.18441	1.0731	-0.076023
257	1.94927	3.78012	1.08924	-0.043236
256	2.1293	3.31163	1.09788	-0.036171
255	2.28884	2.81324	1.09413	-0.054837
254	2.42783	2.26549	1.07963	-0.099234
253	2.54631	1.66249	1.05436	-0.169353
252	2.64428	1.00658	1.01836	-0.265203
251	2.72172	0.332278	0.971604	-0.386784
250	2.77863	-0.382267	0.914106	-0.534087
249	2.81503	-1.13904	0.845864	-0.707121
248	2.83091	-1.93631	0.766875	-0.905877
247	2.82626	-2.80734	0.677133	-1.13036
246	2.8011	-3.777	0.576635	-1.38057
245	2.7554	-4.86286	0.462261	-1.65651
244	2.68919	-6.05791	0.356777	-1.93922
243	2.60246	-7.36519	0.21392	-2.26527
242	2.49521	-8.7854	0.056792	-2.65962
241	2.36743	-10.2816	-0.124833	-3.07943
240	2.21913	-11.8168	-0.349019	-3.5329
239	2.05031	-13.356	-0.595161	-3.98054
238	1.86097	-14.8331	-0.858517	-4.42182
237	1.57054	-16.112	-1.13681	-4.87319
236	1.23342	-16.9627	-1.45449	-5.36058
235	0.874291	-17.2738	-1.8623	-5.90341
234	0.484396	-16.8463	-2.33036	-6.50909
233	0.089793	-15.6682	-2.8581	-7.21426
232	-0.300036	-13.9836	-3.4155	-8.08113
231	-0.70994	-12.186	-3.85863	-8.96003
230	-1.11258	-10.7285	-4.14286	-9.90914
229	-1.50258	-9.98767	-4.27466	-10.9067
228	-1.9034	-10.1588	-4.30337	-12.0473
227	-2.29019	-11.2806	-4.46712	-13.1587
226	-2.68059	-13.1355	-4.38654	-14.1448
225	-3.06183	-15.6544	-4.30453	-14.8041
224	-3.42682	-18.8104	-4.22776	-15.2491
223	-3.75913	-22.5169	-4.16071	-15.7827
222	-4.05547	-26.4736	-4.10792	-16.0169
221	-4.30363	-30.4401	-4.0747	-16.0872
220	-4.50172	-33.9912	-4.04361	-16.3053
219	-4.64827	-36.5531	-3.95797	-16.4569
218	-4.74223	-37.6024	-3.84502	-16.3999
217	-4.78295	-36.9672	-3.71102	-16.3957
216	-4.77083	-34.5391	-3.56316	-16.1662
215	-4.70127	-30.5791	-3.43247	-15.5863
214	-4.57965	-25.421	-3.3179	-14.8635
213	-4.40948	-19.5707	-3.21835	-13.9177
212	-4.19174	-13.4397	-3.1232	-12.6595
211	-3.93327	-7.22647	-3.01435	-11.3277
210	-3.64075	-1.04829	-2.89713	-9.8007
209	-3.31602	4.923	-2.77153	-8.0518
208	-2.96694	10.9555	-2.63756	-6.2678
207	-2.58499	16.6243	-2.49522	-4.28208
206	-2.17544	21.6669	-2.3445	-2.27921
205	-1.74453	25.8544	-2.18541	-0.239391
204	-1.30131	29.4707	-2.01795	1.83772
203	-0.844492	32.1713	-1.84212	3.9505
202	-0.385792	33.9652	-1.65792	5.95224
201	-0.112365	34.7181	-1.46534	7.70667
200	0.160171	35.0816	-1.26439	9.37782
199	0.431783	34.8551	-1.05507	10.814
198	0.702504	33.9531	-0.837369	11.9741
197	0.972312	32.5844	-0.6113	13.0543
196	1.24122	31.2084	-0.376857	13.9775
195	1.50922	29.2819	-0.134043	14.8345
194	1.77631	27.0148	0.117146	15.667
193	2.0425	24.5627	0.376706	16.4309
192	2.30779	22.3694	0.668561	17.1261
191	2.57216	20.378	0.910385	17.7526
190	2.83565	18.5725	1.05926	18.3105
189	3.09821	17.1675	1.11827	18.7996
188	3.35987	16.2021	1.07468	19.2201
187	3.62063	15.5087	0.928286	19.572
186	3.88048	15.1558	0.722016	19.8551
185	4.13943	15.1603	0.506426	20.0696
184	4.39747	15.3916	0.343347	20.2155
183	4.65461	16.0281	0.18083	20.2926
182	4.91084	16.8951	0.0326266	20.3011
181	5.16616	17.7918	-0.0705951	20.2409
180	5.42059	18.5408	-0.140641	20.1121

## Sheet: Fig. 2f
	α helix	β sheet	β turn	Random
Pep	29.8	11.3	5.6	53.3
Pep + ALP	2.9	59.3	17.9	19.9
PAC-SABIs	33	7.1	20.1	39.8
PAC-SABIs + ALP	21.6	47.5	18.6	12.3

## Sheet: Fig. 2g
	Transmittance				Transmittance
Wavenumber (cm-1)	Pep	Pep + ALP		Wavenumber (cm-1)	PAC-SABIs	PAC-SABIs + ALP
1400.09	39.2081	47.5346		1400.09	26.9345	30.2317
1402.02	39.3321	47.4171		1402.02	27.3823	30.4829
1403.95	39.4491	47.3053		1403.95	27.8049	30.7021
1405.87	39.5591	47.1993		1405.87	28.2024	30.8894
1407.8	39.6621	47.099		1407.8	28.5747	31.0447
1409.73	39.7582	47.0046		1409.73	28.9218	31.168
1411.66	39.8473	46.9158		1411.66	29.2439	31.2594
1413.59	39.9294	46.8329		1413.59	29.5407	31.3188
1415.52	40.0046	46.7557		1415.52	29.8125	31.3463
1417.45	40.0728	46.6842		1417.44	30.059	31.3417
1419.37	40.134	46.6185		1419.37	30.2805	31.3053
1421.3	40.1883	46.5586		1421.3	30.4767	31.2369
1423.23	40.2356	46.5044		1423.23	30.6479	31.1365
1425.16	40.2153	46.456		1425.16	30.7939	31.0041
1427.09	40.3532	46.4134		1427.09	30.9147	30.8399
1429.02	40.5101	46.3765		1429.02	31.0104	30.6436
1430.95	40.5587	46.3454		1430.94	31.0809	30.0909
1432.87	40.6053	46.32		1432.87	31.1263	29.434
1434.8	40.5229	46.3004		1434.8	31.1466	28.6844
1436.73	40.4362	46.2866		1436.73	31.1416	28.1277
1438.66	40.5235	46.2785		1438.66	31.1116	27.5593
1440.59	40.7176	46.2199		1440.59	31.0998	27.1573
1442.52	40.762	46.1901		1442.52	31.0526	26.8181
1444.44	40.6739	46.2012		1444.44	30.952	26.5437
1446.37	40.4043	46.3631		1446.37	30.8103	26.3221
1448.3	40.5324	46.4025		1448.3	30.6421	25.9126
1450.23	40.2233	46.5469		1450.23	30.451	25.6627
1452.16	40.1743	46.5436		1452.16	30.2263	25.5988
1454.09	40.2416	46.5573		1454.09	29.9662	25.7154
1456.02	40.2726	46.6642		1456.02	29.6883	25.8457
1457.94	40.4507	46.7438		1457.94	29.3956	25.9971
1459.87	40.4033	46.6974		1459.87	29.0738	26.3258
1461.8	40.3044	46.8041		1461.8	28.5287	26.5315
1463.73	40.3292	46.7683		1463.73	27.9252	26.9241
1465.66	40.0885	46.7668		1465.66	27.3412	27.3362
1467.59	40.0729	46.8337		1467.59	26.7653	27.7626
1469.52	40.018	46.8724		1469.52	26.4045	28.2003
1471.44	39.8661	46.8295		1471.44	26.0084	28.6388
1473.37	39.8062	46.8055		1473.37	25.8207	29.3155
1475.3	39.8896	46.7746		1475.3	25.7335	29.8972
1477.23	39.81	46.7352		1477.23	25.8337	30.5723
1479.16	39.9376	46.6916		1479.16	26.0058	31.1876
1481.09	39.9988	46.6202		1481.09	26.2544	31.7163
1483.01	39.926	46.7654		1483.01	26.57	32.0077
1484.94	40.026	46.7804		1484.94	26.9592	32.1923
1486.87	40.1905	46.8632		1486.87	27.6144	32.2648
1488.8	40.3385	46.8529		1488.8	28.1734	32.2249
1490.73	40.4604	46.7509		1490.73	28.7559	32.0999
1492.66	40.6489	46.6433		1492.66	29.335	31.9009
1494.59	40.7139	46.4725		1494.59	29.6786	31.5895
1496.51	40.828	46.2587		1496.51	29.9655	31.171
1498.44	41.0878	46.0396		1498.44	30.2004	30.7864
1500.37	41.2586	45.901		1500.37	30.3842	30.2632
1502.3	41.1831	45.8254		1502.3	30.5274	29.5972
1504.23	41.2454	45.7552		1504.23	30.6256	28.8063
1506.16	40.9686	45.6982		1506.16	30.684	27.897
1508.09	40.8029	45.672		1508.09	30.6846	27.2174
1510.01	40.6671	45.7036		1510.01	30.7517	26.4333
1511.94	40.5713	45.681		1511.94	30.8895	25.707
1513.87	40.4424	45.7359		1513.87	30.9797	25.0152
1515.8	40.1863	45.8258		1515.8	30.9027	24.37
1517.73	39.9251	45.8823		1517.73	30.7633	23.9401
1519.66	39.8413	46.0228		1519.66	30.5402	23.7008
1521.58	39.8042	46.1997		1521.58	30.2385	23.5598
1523.51	39.619	46.4034		1523.51	29.8078	23.3849
1525.44	39.728	46.5422		1525.44	29.3654	23.2944
1527.37	39.8146	46.6989		1527.37	28.8746	23.2989
1529.3	39.7386	46.7829		1529.3	28.3396	23.3836
1531.23	39.7304	47.047		1531.23	27.7694	23.5444
1533.16	39.7465	47.1985		1533.15	27.2367	23.4793
1535.08	39.7772	47.3583		1535.08	26.6504	23.4342
1537.01	39.6816	47.4931		1537.01	26.0212	23.3773
1538.94	39.5563	47.6917		1538.94	25.3627	23.33
1540.87	39.2051	47.7968		1540.87	24.9394	23.318
1542.8	39.3834	48.0404		1542.8	24.5376	23.3421
1544.73	39.4158	48.2572		1544.73	24.1394	23.4118
1546.66	39.4875	48.5969		1546.65	23.7726	23.5041
1548.58	39.5322	48.9322		1548.58	23.4445	23.6055
1550.51	39.7086	49.1688		1550.51	23.2786	23.7571
1552.44	39.7458	49.5517		1552.44	23.1829	23.9349
1554.37	40.0316	49.8607		1554.37	23.1563	24.1538
1556.3	40.2276	49.9624		1556.3	23.0973	24.4063
1558.23	40.5119	50.2261		1558.23	23.1099	24.2259
1560.15	40.6532	50.3779		1560.15	23.1778	24.1449
1562.08	40.8516	50.2321		1562.08	23.3007	24.1381
1564.01	41.1844	50.056		1564.01	23.5135	24.1701
1565.94	41.6091	49.8905		1565.94	23.566	24.2355
1567.87	41.9264	49.5509		1567.87	23.6407	24.3186
1569.8	42.2684	49.3479		1569.8	23.7066	24.5434
1571.73	42.6681	48.9652		1571.72	23.5463	24.7684
1573.65	42.829	48.6209		1573.65	23.4889	25.0129
1575.58	42.9216	48.2913		1575.58	23.5165	25.2667
1577.51	42.989	48.0658		1577.51	23.6135	25.528
1579.44	43.0286	47.7331		1579.44	23.761	25.6672
1581.37	43.037	47.3871		1581.37	23.9497	25.7596
1583.3	43.0328	46.9989		1583.3	24.1756	25.7874
1585.23	43.0108	46.5696		1585.22	24.4184	25.7445
1587.15	43.1163	46.0636		1587.15	24.6867	25.5994
1589.08	43.5272	45.5639		1589.08	24.9721	25.3736
1591.01	43.901	45.0621		1591.01	25.1412	25.137
1592.94	44.0072	44.4845		1592.94	25.2882	24.9366
1594.87	44.1849	43.8026		1594.87	25.4032	24.6421
1596.8	44.1324	43.0717		1596.8	25.4686	24.2395
1598.72	43.8401	42.3319		1598.72	25.4894	23.7108
1600.65	43.7641	41.5536		1600.65	25.4617	22.9031
1602.58	43.4169	40.7829		1602.58	25.4829	21.8659
1604.51	42.8061	40.0123		1604.51	25.4824	20.6321
1606.44	42.1979	39.275		1606.44	25.5376	19.2575
1608.37	41.6143	38.6484		1608.37	25.5564	17.8051
1610.3	40.7776	38.1383		1610.3	25.5353	16.2399
1612.22	39.8168	37.6222		1612.22	25.3778	14.6931
1614.15	39.0129	37.1527		1614.15	25.0141	13.1814
1616.08	38.3734	36.7516		1616.08	24.4638	11.7196
1618.01	37.7886	36.3999		1618.01	23.7544	10.7181
1619.94	37.4378	36.1446		1619.94	22.8935	9.88027
1621.87	37.0887	35.9662		1621.87	21.9264	9.21513
1623.8	36.6611	35.8094		1623.8	20.8684	8.72977
1625.72	36.2634	35.4683		1625.72	19.8014	8.42926
1627.65	35.9499	35.2307		1627.65	18.7356	8.31661
1629.58	35.618	35.0079		1629.58	17.6818	8.39285
1631.51	35.4136	34.844		1631.51	16.6463	8.65697
1633.44	35.2813	34.9294		1633.44	15.6542	9.10592
1635.37	35.1385	34.9965		1635.37	14.714	9.77571
1637.29	34.8982	35.0411		1637.29	13.8233	10.7784
1639.22	34.4186	35.1906		1639.22	12.998	11.9165
1641.15	33.9731	35.5736		1641.15	12.2598	13.1664
1643.08	33.2635	35.8246		1643.08	11.5894	14.4882
1645.01	32.5066	36.2698		1645.01	10.9913	15.8655
1646.94	31.8081	36.7777		1646.94	10.4692	17.283
1648.87	30.6576	37.1486		1648.87	10.0587	18.7069
1650.79	29.5135	37.7905		1650.79	10.1481	20.0663
1652.72	28.5561	38.3584		1652.72	10.3595	21.208
1654.65	27.584	38.8776		1654.65	10.6843	22.1798
1656.58	26.6143	39.5914		1656.58	11.1014	22.9076
1658.51	25.9696	40.2801		1658.51	11.6071	23.338
1660.44	25.8267	40.7367		1660.44	12.1992	23.6605
1662.37	25.8877	41.1515		1662.37	12.862	23.888
1664.29	25.9866	41.7122		1664.29	13.5947	24.0389
1666.22	26.4137	42.2712		1666.22	14.3904	24.142
1668.15	26.6318	42.636		1668.15	15.2495	24.207
1670.08	26.944	42.9509		1670.08	16.1433	24.3008
1672.01	27.3441	43.3351		1672.01	17.0581	24.3485
1673.94	27.8956	43.6138		1673.94	17.9953	24.3443
1675.86	28.7366	43.797		1675.86	18.944	24.3148
1677.79	29.4498	43.9388		1677.79	19.8958	24.2702
1679.72	30.3927	44.1613		1679.72	20.8492	24.2173
1681.65	31.3612	44.4614		1681.65	21.7864	24.1764
1683.58	32.443	44.6022		1683.58	22.6463	24.1633
1685.51	33.1888	44.8746		1685.51	23.3237	24.1975
1687.44	34.1506	45.1193		1687.43	23.8481	24.2876
1689.36	34.8189	45.0725		1689.36	24.207	24.4387
1691.29	35.3423	45.2294		1691.29	24.3752	24.6459
1693.22	35.9103	45.1611		1693.22	24.4865	24.9386
1695.15	36.3123	45.1078		1695.15	24.5576	25.2846
1697.08	36.5737	45.1073		1697.08	24.6017	25.4971
1699.01	37.144	45.0068		1699.01	24.6354	25.7011
1700.93	37.6313	44.9441		1700.93	24.6675	25.895
1702.86	37.8025	44.69		1702.86	24.7451	26.0892
1704.79	37.9288	44.755		1704.79	24.7932	26.1641
1706.72	38.3562	44.7825		1706.72	24.8261	26.2587
1708.65	38.6246	44.843		1708.65	24.8551	26.3784
1710.58	38.6115	44.9015		1710.58	24.8841	26.529
1712.51	38.7112	44.6636		1712.51	24.9217	26.6992
1714.43	38.7604	44.8356		1714.43	24.9771	26.8675
1716.36	38.6596	44.8197		1716.36	25.0524	27.0537
1718.29	38.386	44.7578		1718.29	25.0626	27.2717
1720.22	38.2529	44.7816		1720.22	25.1222	27.5102
1722.15	38.3063	44.7566		1722.15	25.2343	27.7625
1724.08	38.2667	44.6852		1724.08	25.4182	28.0179
1726.01	38.2676	44.8039		1726.01	25.6768	28.2644
1727.93	38.3553	44.8006		1727.93	25.9763	28.5118
1729.86	38.5407	44.7882		1729.86	26.1802	28.756
1731.79	38.3055	44.7147		1731.79	26.3878	29.1237
1733.72	38.6944	44.8107		1733.72	26.5966	29.465
1735.65	38.4374	44.5913		1735.65	26.8135	29.76
1737.58	38.4771	44.513		1737.58	27.0309	30.0192
1739.5	38.6737	44.6487		1739.5	27.2473	30.2557
1741.43	38.6424	44.6602		1741.43	27.4785	30.4598
1743.36	38.7687	44.5078		1743.36	27.7111	30.6311
1745.29	38.7645	44.4777		1745.29	28.0431	30.7406
1747.22	38.6432	44.6194		1747.22	28.338	30.7869
1749.15	38.5701	44.5658		1749.15	28.6069	30.7803
1751.08	38.5529	44.4447		1751.08	28.8642	30.7503
1753	38.7694	44.2978		1753	29.1062	30.6846
1754.93	38.4875	44.3147		1754.93	29.3319	30.5753
1756.86	38.5211	44.2642		1756.86	29.5431	30.4276
1758.79	38.5606	44.3618		1758.79	29.715	30.2343
1760.72	38.4494	44.3961		1760.72	29.8503	29.993
1762.65	38.3567	44.4294		1762.65	29.9406	29.7112
1764.58	38.01	44.4335		1764.58	30.0143	29.5339
1766.5	38.0761	44.4379		1766.5	30.0714	29.3521
1768.43	38.332	44.4427		1768.43	30.112	29.1836
1770.36	38.2861	44.4477		1770.36	30.136	29.0227
1772.29	38.2009	44.4531		1772.29	30.1434	28.9251
1774.22	38.2479	44.4589		1774.22	30.1343	28.8383
1776.15	38.2526	44.4649		1776.15	30.1086	28.7623
1778.07	37.945	44.4713		1778.07	30.0663	28.6971
1780	37.9606	44.4781		1780	30.0075	28.6427
1781.93	37.99	44.4851		1781.93	29.9321	28.5992
1783.86	38.0333	44.4925		1783.86	29.8402	28.5665
1785.79	38.0905	44.5003		1785.79	29.7316	28.5446
1787.72	38.1616	44.5083		1787.72	29.6065	28.5335
1789.65	38.2466	44.5167		1789.64	29.4649	28.5333
1791.57	38.3454	44.5254		1791.57	29.3067	28.5439
1793.5	38.4582	44.5345		1793.5	29.1319	28.5652
1795.43	38.5848	44.5439		1795.43	28.9405	28.5975
1797.36	38.7253	44.5536		1797.36	28.7326	28.6405
1799.29	38.8797	44.5637		1799.29	28.5081	28.6943
1801.22	39.0479	44.574

## Sheet: Fig. 2h
	Conversion rate (%)
Time (min)	Pep+ALP	PepPEG+ALP	PAC-SABIs+ALP
0	0	0	0
2	7.26	3.21	3.18
4	18.55	11.16	8.57
6	31.65	17.06	11.28
8	40.46	23.48	18.74
10	47.62	32.42	27.88
20	66.87	62.07	52.83
30	74.21	70.54	64.14
40	82.27	76.27	70
50	91.05	86.46	79.18
60	94.47	92.88	91.06
90	95.55	93.4	92.9
120	96.81	95.7	94.47

## Sheet: Fig. 4b
	Macrophage phagocytosis
Time (h)	IgG Control			Average	SD		PAC-SABIs			Average	SD
0	0.00805	0.01712	0.00672	0.01063	0.00565971		0.00874	0.01419	0.02436	0.0157633	0.00792797
0.5	0.03288	0.08714	0.05441	0.0581433	0.027322		0.15414	0.13858	0.2516	0.18144	0.0612564
1	0.0676	0.11465	0.08054	0.0875967	0.0243058		0.29369	0.38013	0.27775	0.31719	0.0550872
2	0.13983	0.19512	0.12655	0.153833	0.0363666		0.54221	0.503	0.48538	0.510197	0.0290905
4	0.09719	0.05648	0.05394	0.0692033	0.0242704		0.147	0.28254	0.19802	0.209187	0.0684565

## Sheet: Fig. 4e
	Macrophage Phagocytosis (BMDM)
	IgG Control	Anti-CD24	SAMIs	PAC-SABIs
	0.039	0.153	0.292	0.579
	0.048	0.138	0.374	0.464
	0.021	0.175	0.344	0.559
Average	0.036	0.155333	0.336667	0.534
SD	0.0137477	0.01861	0.041489	0.061441

[truncated: 35 more sheets: Fig. 4g, Fig. 5b, Fig. 5d, Fig. 6c, Fig. 6g, Fig. 6k, Fig. 6m, Fig. 7c-g, Fig. 7i, Fig. 8b, c, Fig. 8f, Fig. S15, Fig. S23d-f, Fig. S24d-f, Fig. S25b, Fig. S28d, Fig. S29c, Fig. S30a, b, Fig. S34, Table S2 & Fig. S35 …]
